# Supplementary material for: Mechanochemistry and Eco-Bases for Sustainable Michael Addition Reactions
Source: Molecules. 2022 May 21;27(10):3306. doi: 10.3390/molecules27103306 (PMC9144101; doi:10.3390/molecules27103306)
Supplement: Supplementary file 1 [file molecules-27-03306-s001.zip]

Archive with 1 entries (1 files):
- molecules-1712237-supplementary.pdf
